# Supplementary material for: Endocrine Disruption as a Mediator of Declining Semen Quality in Smokers
Source: Cells. 2025 Aug 29;14(17):1345. doi: 10.3390/cells14171345 (PMC12428148; doi:10.3390/cells14171345)
Supplement: Supplementary file 1 [file cells-14-01345-s001.zip]

Archive with 1 entries (1 files):
- cells-3809908-supplementary.pdf
